# Supplementary material for: Androgen receptor and MYC equilibration centralizes on developmental super-enhancer
Source: Nat Commun. 2021 Dec 15;12:7308. doi: 10.1038/s41467-021-27077-y (PMC8674345; doi:10.1038/s41467-021-27077-y)
Supplement: Supplementary file 4 — Source Data [file 41467_2021_27077_MOESM4_ESM.xlsx]

## Sheet: F1A
NCOMMS-21-14442-T-Sources
										Average	SD
Fig.1A			Average	SD		T-test		Fig.1A	LNCaP	0.0233343	0.000309045
LNCaP	0.023644		0.0233343	0.000309045					VCaP	0.151114	0.00456654
	0.0230259							AR	LNCaP-AR	0.125672	0.00151208
	0.0233329
VCaP	0.146571		0.151114	0.00456654		0.00048494
	0.155703
	0.151068
LNCaP-AR	0.127187		0.125672	0.00151208		4.60612e-05
	0.124162
	0.125665

## Sheet: F2D
NCOMMS-21-14442-T-Sources
Fig.2D						Fig.2D
MYC vs GAPDH		Average	SD	Student-t			Average	SD
	0.0797023	0.0773896	0.00201155			MYC	0.0773896	0.00201155
	0.0764201						0.0500949	0.00187904
	0.0760464						0.034245	0.00222315
							0.025167	0.000179831
	0.051379	0.0500949	0.00187904	0.00114177			0.0217828	0.00120287
	0.0509673
	0.0479382
						PSA	0.000275741	2.43921e-05
	0.036527	0.034245	0.00222315	0.000123878			0.00179196	5.70864e-05
	0.0341222						0.00544784	0.000682933
	0.0320857						0.00635611	0.000413851
							0.0061661	0.000569877
	0.0251953	0.025167	0.000179831	0.000478047
	0.025331
	0.0249747
	0.0229347	0.0217828	0.00120287	0.000188428
	0.0205347
	0.0218789
KLK3 vs GAPDH
	0.000299926	0.000275741	2.43921e-05
	0.000276151
	0.000251147
	0.00180139	0.00179196	5.70864e-05	0.000304222
	0.00184375
	0.00173075
	0.00592161	0.00544784	0.000682933	0.00539092
	0.0057569
	0.00466501
	0.00664763	0.00635611	0.000413851	0.00137745
	0.00653827
	0.00588242
	0.00669253	0.00616611	0.000569877	0.00301074
	0.00556096
	0.00624482

## Sheet: F2E
NCOMMS-21-14442-T-Sources
									Fig.2E
Fig.2E				Average	SD		T-test		Average	SD
LNCaP		0.0205368		0.0192894	0.00109573				0.0192894	0.00109573
		0.0188488							0.0189054	0.00117463
MYC vs GAPDH		0.0184825							0.0190425	0.000902673
									0.0198794	0.00187564
EtOH		0.0197543		0.0189054	0.00117463		0.498024		0.0222566	0.000476464
DHT 10pM		0.0193972							0.021118	0.00107861
DHT 100pM		0.0175649
DHT 1nM
DHT 10nM		0.019939		0.0190425	0.000902673		0.407793
DHT 100nM		0.0190547
		0.0181338
		0.0220435		0.0198794	0.00187564		0.345422
		0.0187229
		0.0188718
		0.0228035		0.0222566	0.000476464		0.0142776
		0.0220347
		0.0219315
		0.022278		0.021118	0.00107861		0.0320254
		0.0201453
		0.0209307

## Sheet: F2F
NCOMMS-21-14442-T-Sources
								Fig,2F
Fig,2F	MYC							Average	SD
LNCaP			Average	SD		T-test		0.0157159	0.000555738
	0.015867		0.0157159	0.000555738				0.0146603	0.00117453
DHT	0.0161805							0.0134315	0.00146959
	0.0151003							0.0112697	0.00151425
2hr								0.0175381	0.00103642
4hr	0.0135517		0.0146603	0.00117453		0.379525		0.0192944	0.000375638
8hr	0.014538
24hr	0.0158912
48hr
	0.0130299		0.0134315	0.00146959		0.189967
	0.0122046
	0.0150602
	0.0126884		0.0112697	0.00151425		0.0504738
	0.00967524
	0.0114453
	0.0167419		0.0175381	0.00103642		0.0659018
	0.01871
	0.0171624
	0.0189272		0.0192944	0.000375638		0.018946
	0.0192782
	0.0196779

## Sheet: F2G
NCOMMS-21-14442-T-Sources
								Fig.2G
Fig.2G								Average	SD
LNCaP-AR			Average	SD		T-test		0.00394928	0.000107281
	0.00387347		0.00394928	0.000107281				0.00216411	5.7822e-05
MYC	0.00391959							0.00104967	4.57703e-05
GAPDH	0.00389636							0.000841593	6.85105e-05
	0.0041077							0.00112068	0.000174097
								0.00150407	0.000153232
DHT	0.00221823		0.00216411	5.7822e-05		0.000119068
	0.00208713
1hr	0.00219692
2hr	0.00215416
4hr
8hr	0.00103859		0.00104967	4.57703e-05		2.85464e-05
24hr	0.00111424
	0.00103968
	0.00100617
	0.000876197		0.000841593	6.85105e-05		4.71599e-05
	0.000896468
	0.000851026
	0.000742682
	0.0013427		0.00112068	0.000174097		0.000219315
	0.0010008
	0.0011746
	0.000964612
	0.00147487		0.00150407	0.000153232		0.000185904
	0.00137999
	0.00172639
	0.00143503

## Sheet: F4B
NCOMMS-21-14442-T-Sources
Fig4B			Normalized
			Average	SD
LA-0	MYC-5'U'TR		0.99998	0.0265935
LA-2	MYC-5'U'TR		0.3027	0.0434285
LA-4	MYC-5'U'TR		0.183271	0.0100451
LA-24	MYC-5'U'TR		0.119634	0.00643095
LAM-0	MYC-5'U'TR		1.00003	0.0853678
LAM-2	MYC-5'U'TR		0.414687	0.0159391
LAM-4	MYC-5'U'TR		0.303438	0.00492496
LAM-24	MYC-5'U'TR		0.0759445	0.00345433
LA-0	MYC-E2-E3		1.41295	0.0873075
LA-2	MYC-E2-E3		0.39338	0.0505618
LA-4	MYC-E2-E3		0.283292	0.00877362
LA-24	MYC-E2-E3		0.175924	0.0250452
LAM-0	MYC-E2-E3		12.7262	1.3731
LAM-2	MYC-E2-E3		9.08716	0.158905
LAM-4	MYC-E2-E3		10.0615	0.602825
LAM-24	MYC-E2-E3		12.0024	4.22594
			MYC-5'U'TR			Adjusted P-values:
		LA		LAM		LA-0_LAM-0	LA-0_LA-2	LA-0_LA-4	LA-0_LA-24	LAM-0_LAM-2	LAM-0_LAM-4	LAM-0_LAM-24
		1.01558		0.912191		0.999313	4.37335e-05	3.41578e-06	3.41578e-06	0.000359098	0.000205017	8.36557e-05
		1.01509		1.0052
		0.969274		1.08269
		0.252953		0.397557
		0.333046		0.417423
		0.322102		0.429081
		0.173632		0.301619
		0.182505		0.299682
		0.193678		0.309014
		0.112209		0.0752703
		0.123303		0.0796862
		0.123392		0.0728769
		MYC-E2-E3	MYC-E2-E3
		LA		LAM		Adjusted P-values:
		1.51308		11.3064		LA-0_LAM-0	LA-0_LA-2	LA-0_LA-4	LA-0_LA-24	LAM-0_LAM-2	LAM-0_LAM-4	LAM-0_LAM-24
		1.35269		12.8249		0.000247039	0.000145961	8.38138e-05	8.38138e-05	0.0144751	0.0431814	0.791824
		1.3731		14.0473
		0.338537		8.94887
		0.438142		9.26074
		0.403461		9.05188
		0.27586		9.45451
		0.281045		10.07
		0.292971		10.6601
		0.147285		9.25612
		0.18676		9.88236
		0.193726		16.8687

## Sheet: F4CDE
Fig.4CDE
			Average	SD									Adjusted P-values:
	LA-0	NKX3.1	0.0463332	0.00254258									LA-0_LAM-0	LA-0_LA-2	LA-0_LA-4	LA-0_LA-24	LAM-0_LAM-2	LAM-0_LAM-4	LAM-0_LAM-24
	LA-2	NKX3.1	0.0900083	0.00912747									0.00091793	0.00186769	0.000151865	0.0122683	1.32013e-05	0.000752965	0.0251386
	LA-4	NKX3.1	0.0900911	0.00302031
	LA-24	NKX3.1	0.0555256	0.00241803
	LAM-0	NKX3.1	0.0300643	0.0010944
	LAM-2	NKX3.1	0.0570069	0.000159637
	LAM-4	NKX3.1	0.0693708	0.00580037
	LAM-24	NKX3.1	0.0238679	0.00287454
	LA-0	PSA	0.0270529	0.00109623									Adjusted P-values:
	LA-2	PSA	0.0330717	0.00156252									LA-0_LAM-0	LA-0_LA-2	LA-0_LA-4	LA-0_LA-24	LAM-0_LAM-2	LAM-0_LAM-4	LAM-0_LAM-24
	LA-4	PSA	0.0341638	0.00350185									2.32401e-05	0.00956196	0.0331296	0.00372248	0.0331296	0.0847002	0.000450195
	LA-24	PSA	0.0516912	0.00549485
	LAM-0	PSA	0.00379615	9.1e-05
	LAM-2	PSA	0.0045625	0.000374382
	LAM-4	PSA	0.00393267	4.96e-05
	LAM-24	PSA	0.00279916	7.58e-05
	LA-0	LMNB1	0.00299612	9.42e-05									Adjusted P-values:
	LA-2	LMNB1	0.0036125	8.36e-05									LA-0_LAM-0	LA-0_LA-2	LA-0_LA-4	LA-0_LA-24	LAM-0_LAM-2	LAM-0_LAM-4	LAM-0_LAM-24
	LA-4	LMNB1	0.0048846	0.00056098									0.157673	0.00371408	0.0105805	1.03108e-05	0.157673	0.905748	0.0600644
	LA-24	LMNB1	0.000489841	2.2e-05
	LAM-0	LMNB1	0.00339416	0.000356869
	LAM-2	LMNB1	0.00299076	7.91e-05
	LAM-4	LMNB1	0.00342258	0.000158104
	LAM-24	LMNB1	0.0026357	0.000214324
	LA-0	RAD51AP1	0.00132558	6.08e-05
	LA-2	RAD51AP1	0.00144438	4.02e-05
	LA-4	RAD51AP1	0.00147529	0.000114441
	LA-24	RAD51AP1	0.000257747	1.24e-05
	LAM-0	RAD51AP1	0.00122069	5.88e-05
	LAM-2	RAD51AP1	0.00105683	3.89e-05
	LAM-4	RAD51AP1	0.00105515	6.29e-05
	LAM-24	RAD51AP1	0.00144052	9.77e-05
					NKX3-1		RAD51AP1		LMNB1		PSA
				LA-0	0.0436314		0.00138378		0.00309544		0.0258706
					0.0466892		0.00133042		0.00290814		0.0280356
					0.048679		0.00126255		0.00298477		0.0272524
				LA-2	0.0996645		0.00148086		0.003693		0.0313513
					0.0888381		0.00140132		0.00361841		0.0344026
					0.0815224		0.00145095		0.00352608		0.0334612
				LA-4	0.0867569		0.00140001		0.00466315		0.0301276
					0.0908727		0.00160699		0.0055225		0.0359703
					0.0926438		0.00141887		0.00446813		0.0363934
				LA-24	0.053402		0.000252377		0.000466305		0.0498647
					0.0550174		0.000248979		0.000493241		0.0578667
					0.0581573		0.000271885		0.000509977		0.0473422
				LAM-0	0.0289801		0.00128381		0.00317503		0.00373351
					0.0311686		0.00116741		0.0032015		0.0037544
					0.0300441		0.00121085		0.00380596		0.00390054
				LAM-2	0.056842		0.00109453		0.00300153		0.00478059
					0.0571607		0.00105918		0.00306392		0.0041302
					0.057018		0.00101678		0.00290683		0.0047767
				LAM-4	0.0629302		0.00100598		0.00324159		0.00387632
					0.0709994		0.00103341		0.00349233		0.00395171
					0.0741828		0.00112607		0.00353382		0.00396996
				LAM-24	0.0209508		0.00154904		0.00282898		0.00287037
					0.0239548		0.00141288		0.0024052		0.00280757
					0.026698		0.00135964		0.00267292		0.00271954

## Sheet: F4E-TMPRSS2
Fig.4E									Adjusted P-values:
	Average	SD							LA-0_LAM-0	LA-0_LA-2	LA-0_LA-4	LA-0_LA-24	LAM-0_LAM-2	LAM-0_LAM-4	LAM-0_LAM-24
TMPRSS2	0.014309	0.000873166							0.000184204	0.151634	0.00126346	0.000184204	0.0022687	0.250163	0.000306128
TMPRSS2	0.0132162	0.000477624
TMPRSS2	0.0197894	0.000513202
TMPRSS2	0.032575	0.00130422
TMPRSS2	0.00450617	0.000316074
TMPRSS2	0.00630766	0.000263314
TMPRSS2	0.00477327	0.000136449
TMPRSS2	0.0018211	5.32e-05
	TMPRSS2
LA-0	0.014289
	0.013446
	0.015192
LA-2	0.0135173
	0.0126655
	0.0134658
LA-4	0.0203721
	0.0195914
	0.0194046
LA-24	0.0340222
	0.0314907
	0.0322121
LAM-0	0.00429289
	0.00435632
	0.00486929
LAM-2	0.0065569
	0.00603223
	0.00633383
LAM-4	0.00463271
	0.00490519
	0.00478192
LAM-24	0.00177133
	0.00187725
	0.00181473

## Sheet: F4G
Fig.4G								Fig.4G
			Average	SD		T-test			Average	SD
								MYC	0.0233026	0.000808421
MYC	0.0225942		0.0233026	0.000808421					0.059498	0.00445537
	0.0231303
	0.0241833							PSA	0.114007	0.00435147
									0.0280405	0.000458348
	0.0557359		0.059498	0.00445537		0.00497658
	0.064418							TMPRSS2	0.00735189	0.000313051
	0.05834								0.00517348	0.00013247
PSA	0.109901		0.114007	0.00435147
	0.113552
	0.118568
	0.0281799		0.0280405	0.000458348		0.000801292
	0.0275286
	0.0284129
TMPRSS2	0.00760482		0.00735189	0.000313051
	0.00700177
	0.00744908
	0.00502051		0.00517348	0.00013247		0.0119523
	0.00524923
	0.00525068

## Sheet: F4J
F4J
			Average	SD
	MYC	siCtr	0.0366049	0.00222088
		siMYC#1	0.0177267	0.00133497
		siMYC#2	0.0228841	0.000884098
	PSA	siCtr	0.00492487	0.000676411
		siMYC#1	0.0229705	0.00408124
		siMYC#2	0.0152012	0.00183858
	TMPRSS2	siCtr	0.00567308	5.40626e-05
		siMYC#1	0.0178151	0.000191571
		siMYC#2	0.0117721	0.00079615
	F4J			Average	SD		T-test
		MYC
	siCtr	0.0353536		0.0366049	0.00222088
		0.0391691
		0.035292
	siMYC#1	0.0189085		0.0177267	0.00133497		0.0052058
		0.0179929
		0.0162787
	siMYC#2	0.0225317		0.0228841	0.000884098		0.00323408
		0.0238901
		0.0222306
	siCtr	PSA
		0.0045247		0.00492487	0.000676411
		0.00454407
		0.00570584
	siMYC#1
		0.0267468		0.0229705	0.00408124		0.0219944
		0.023524
		0.0186408
	siMYC#2
		0.0131502		0.0152012	0.00183858		0.00642462
		0.0157519
	siCtr	0.0167015
		TMPRSS2		0.00567308	5.40626e-05
	siMYC#1	0.00563485
		0.00571131
		0.00571212
				0.0178151	0.000191571		0.00509796
	siMYC#2	0.0176796
		0.0179505
		0.0174128
				0.0117721	0.00079615		0.00322425
		0.012335
		0.0112091
		0.0119331

[truncated: 29 more sheets: F5A-MYC, F5A-PSA, F5B, F7D, F7G-MYC, F4H, F4K, F7C, FS2B, FS2G, FS5AB, FS7B-LNCaP, FS7B-VCaP, FS7C, FS7D-PCAT1, FS7D-PVT1, FS7E, FS10B-PSA, FS10B-TMPRSS2, FS10D …]
